# Supplementary material for: Mitochondrial-Targeted SS-31 Attenuates the Doxorubicin-Induced Cardiomyoblast H9C2 Cell Senescence
Source: Biology (Basel). 2026 Jun 28;15(13):1034. doi: 10.3390/biology15131034 (PMC13359912; doi:10.3390/biology15131034)
Supplement: Supplementary file 1 [file biology-15-01034-s001.zip]

Archive with 2 entries (2 files):
- biology-4322693 File S1-WB Images and condition final version .pptx
- biology-4322693-supplementary.pdf
